# Supplementary material for: Microplastics in Seabird Feces from Coastal Areas of Central Chile
Source: Animals (Basel). 2023 Sep 7;13(18):2840. doi: 10.3390/ani13182840 (PMC10525507; doi:10.3390/ani13182840)
Supplement: Supplementary file 1 [file animals-13-02840-s001.zip]

Archive with 1 entries (1 files):
- animals-2476866-supplementary.xlsx
