# Supplementary material for: Microplastics in Seabird Feces from Coastal Areas of Central Chile
Source: Animals (Basel). 2023 Sep 7;13(18):2840. doi: 10.3390/ani13182840 (PMC10525507; doi:10.3390/ani13182840)
Supplement: Supplementary file 1 [file animals-13-02840-s001.zip › animals-2476866-supplementary.xlsx]

## Sheet: Charact.
		Microplastic samples
									Size				Colours							shape						Characterization					Polimers
Filter name	Sample	Code	Year	Data	Sampling sites	Matix	Season	Dimension (um)	<1 cm	1-2.5 cm	2.5-5 cm	5 cm>	White	Black	Red	Blue	Transparent	Green	Other colours	Fiber	Pellet/ball	Solid piece	Piece of bag	Cotton	Other	Plastic	Wood	Celulosa	Organic	Other	Polyethylene	Polystyrene	Polypropilene	Other	cuadrante 50x50 cm
P 10/01/22 F1	Fece_1	Filter_1	2022		Concepcion/CEREFAS	Feces	Summer							1	1				4	2
P 10/01/22 Blank	Fece_1	Filter_Blank	2022		Concepcion/CEREFAS	Feces	Summer
P 10/01/22 F2	Fece_1	Filter_2	2022		Concepcion/CEREFAS	Feces	Summer						1				1		2	3		1
P 10/01/22 Blank	Fece_1	Filter_Blank	2022		Concepcion/CEREFAS	Feces	Summer							2						2
P 10/01/22 F2	Fece_1	Filter_3	2022		Concepcion/CEREFAS	Feces	Summer						4	2					3	9
P 20/01/2022	Fece_2	Filter_1	2022		Concepcion/CEREFAS	Feces	Summer						5	4		3	3			12	1	2
P 20/01/2022 F2	Fece_2	Filter_2	2022		Concepcion/CEREFAS	Feces	Summer						4	3		1			2	10
P 20/01/2022 F3	Fece_2	Filter_3	2022		Concepcion/CEREFAS	Feces	Summer						5	3				1		13		1
P16 F1	Fece_3	Filter_1	2022		Concepcion/CEREFAS	Feces	Summer						4			2				6
P16 Blank	Fece_3	Filter_Blank	2022		Concepcion/CEREFAS	Feces	Summer										1		2	3
P16 Blank 2	Fece_3	Filter_Blank	2022		Concepcion/CEREFAS	Feces	Summer						1							1
P16 F2	Fece_3	Filter_2	2022		Concepcion/CEREFAS	Feces	Summer						1	3	1	3			2	10
P15	Fece_4	Filter_1	2022		Concepcion/CEREFAS	Feces	Summer							1						1
P15	Fece_4	Filter_2	2022		Concepcion/CEREFAS	Feces	Summer						1	2	3					6
P15 Blank	Fece_4	Filter_Blank	2022		Concepcion/CEREFAS	Feces	Summer							2						2
P15 Blank 2	Fece_4	Filter_Blank	2022		Concepcion/CEREFAS	Feces	Summer						1							1
P17 Blank	Fece_5	Filter_Blank	2022		Concepcion/CEREFAS	Feces	Summer									1				1
P17 F1	Fece_5	Filter_1	2022		Concepcion/CEREFAS	Feces	Summer								1					1
P17 F2	Fece_5	Filter_2	2022		Concepcion/CEREFAS	Feces	Summer									2				2
P17 F3	Fece_5	Filter_3	2022		Concepcion/CEREFAS	Feces	Summer						2	3						5
P Humboldt F1	Fece_5	Filter_1	2022		Concepcion/CEREFAS	Feces	Summer
Pool chick gulls Blank	Fece_6	Filter_Blank	2022		Concepcion/CEREFAS	Feces	Summer							1				1		2
Pool chick gulls F1	Fece_6	Filter_1	2022		Concepcion/CEREFAS	Feces	Summer
Pool chick gulls F2	Fece_6	Filter_2	2022		Concepcion/CEREFAS	Feces	Summer
Pool chick gulls F3	Fece_6	Filter_3	2022		Concepcion/CEREFAS	Feces	Summer									2				2
Pool chick gulls F4	Fece_6	Filter_4	2022		Concepcion/CEREFAS	Feces	Summer
Pool chick gulls F6	Fece_6	Filter_6	2022		Concepcion/CEREFAS	Feces	Summer							1						1
Pool chick gulls F7	Fece_6	Filter_7	2022		Concepcion/CEREFAS	Feces	Summer								1					1
Pool chick gulls F8	Fece_6	Filter_8	2022		Concepcion/CEREFAS	Feces	Summer
Gull 14 A F3	Fece_7	Filter_3	2022		Concepcion/CEREFAS	Feces	Summer
Gull 14 A Blank	Fece_7	Filter_Blank	2022		Concepcion/CEREFAS	Feces	Summer
Gull 14 A F2	Fece_7	Filter_2	2022		Concepcion/CEREFAS	Feces	Summer
Gull 14 A F4	Fece_7	Filter_4	2022		Concepcion/CEREFAS	Feces	Summer						1							1
													30	28	7	14	5	2	15	97	1	4

## Sheet: Without blank
FILTERS
ID Filter	Sample	Code	White	Black	Red	Blue	Transparent	Green	Other colours	Fiber	Pellet/ball	Solid piece	Piece of bag
P 10/01/22 F1	Fece_1	Filter_1		1	1				4	2
P 10/01/22 F2	Fece_1	Filter_2	1				1		2	3		1
P 10/01/22 F2	Fece_1	Filter_3	4	2					3	9
P 20/01/2022	Fece_2	Filter_1	5	4		3	3			12	1	2
P 20/01/2022 F2	Fece_2	Filter_2	4	3		1			2	10
P 20/01/2022 F3	Fece_2	Filter_3	5	3				1		13		1
P16 F1	Fece_3	Filter_1	4			2				6
P16 F2	Fece_3	Filter_2	1	3	1	3			2	10
P15	Fece_4	Filter_1		1						1
P15	Fece_4	Filter_2	1	2	3					6
P17 F1	Fece_5	Filter_1			1					1
P17 F2	Fece_5	Filter_2				2				2
P17 F3	Fece_5	Filter_3	2	3						5
P Humboldt F1	Fece_5	Filter_1
Pool chick gulls F1	Fece_6	Filter_1
Pool chick gulls F2	Fece_6	Filter_2
Pool chick gulls F3	Fece_6	Filter_3				2				2
Pool chick gulls F4	Fece_6	Filter_4
Pool chick gulls F6	Fece_6	Filter_6		1						1
Pool chick gulls F7	Fece_6	Filter_7			1					1
Pool chick gulls F8	Fece_6	Filter_8
Gull 14 A F3	Fece_7	Filter_3
Gull 14 A F2	Fece_7	Filter_2
Gull 14 A F4	Fece_7	Filter_4	1							1
TOTAL			28	23	7	13	4	1	13	85	1	4
Blank	White	Black	Red	Green	Blue	Other colors	Transparent	TOTAL
	2	5	0	0	1	2	1	11
	White	Black	Red	Green	Blue	Other colors	Transparent	TOTAL
Filters without Blanks	26	18	7	1	12	11	3	78
